# Supplementary material for: Serum Gelsolin Combined with Albumin Might Be a Promising Marker for the Intensive Care Unit-Acquired Weakness—A Pilot Study
Source: Diagnostics (Basel). 2026 Mar 3;16(5):758. doi: 10.3390/diagnostics16050758 (PMC12984354; doi:10.3390/diagnostics16050758)
Supplement: Supplementary file 1 [file diagnostics-16-00758-s001.zip]

Archive with 1 entries (1 files):
- diagnostics-4133426-supplementary.pdf
